# Supplementary material for: Transcriptomic differences between bleached and unbleached hydrozoan Millepora complanata following the 2015-2016 ENSO in the Mexican Caribbean
Source: PeerJ. 2023 Jan 18;11:e14626. doi: 10.7717/peerj.14626 (PMC9864129; doi:10.7717/peerj.14626)
Supplement: Supplemental Information 6 [file peerj-11-14626-s006.csv]

Chlorophyll content
	Hydrocoral surface area in square cm
	UMc	BMc
1	1	0.07
2	1.8	1
3	0.8	1
	663 nm
	UMc	BMc
1	0.655	0.196
2	0.849	0.152
3	0.515	0.156
	630 nm
	UMc	BMc
1	0.226	0.119
2	0.288	0.078
3	0.187	0.079
